# Supplementary material for: The Therapeutic Impact of Plant-Based and Nutritional Supplements on Anxiety, Depressive Symptoms and Sleep Quality among Adults and Elderly: A Systematic Review of the Literature
Source: Int J Environ Res Public Health. 2023 Mar 15;20(6):5171. doi: 10.3390/ijerph20065171 (PMC10049309; doi:10.3390/ijerph20065171)
Supplement: Supplementary file 1 [file ijerph-20-05171-s001.zip]

Archive with 1 entries (1 files):
- ijerph-2249468-supplementary.pdf
